# Supplementary material for: First comparative genomic characterization of the MSSA ST398 lineage detected in aquaculture and other reservoirs
Source: Front Microbiol. 2023 Mar 8;14:1035547. doi: 10.3389/fmicb.2023.1035547 (PMC10030524; doi:10.3389/fmicb.2023.1035547)
Supplement: Supplementary file 1 [file Table_1.XLSX]

## Sheet: Folha1
Table S1. Information about the 50 S. aureus ST398 used in the construction of SNPs-based tree and heat map. Strains from this study are highlighted according to the origin of samples (orange: humans; green: dolphin; seabream: blue).
Accession number	Host	Country	Observations
AIDT01	Human (abcess)	Dominica	Animal-independent MSSA
AM990992	Human (with endocarditis)	Netherlands	LA-MRSA
CP003808	Human (with soft tissue infection)	Canada	LA-MRSA
CP013218	Chicken meat	Canada	LA-MRSA
CP017091	Pig	United States of America (USA)	-
CP021178	Human	China	CA-MRSA without livestock contact
CP077738	Human (sinus pus)	Netherlands	-
JABWSZ01	Swine (nasal swab)	Brazil	Borderline oxicillin resistant
JADRJJ01	Frozen Tangyan product	China	LA-MRSA
JAEUEC01	Pig	China	MRSA
JAHVAQ01	Milk	China	MSSA
JAKFAR01 (INSa934)	Human	Portugal	This study. MSSA
JAKFAS01 (INSa910)	Human	Portugal	This study. MSSA
JAKFAT01 (INSa869)	Human	Portugal	This study. MSSA
JAKFAU01 (LV31741/11)	Dophin (zoo)	Portugal	This study. MSSA
JAKFAV01 (INSaAq156)	Gilthead seabream (aquaculture)	Portugal	This study. MSSA
JAKFAW01 (INSaAq134)	Gilthead seabream (aquaculture)	Portugal	This study. MSSA
JAKFAX01 (INSaAq83)	Gilthead seabream (aquaculture)	Portugal	This study. MSSA
JAKFAY01 (INSaAq69)	Gilthead seabream (aquaculture)	Portugal	This study. MSSA
JAKFAZ01 (INSaAq61)	Gilthead seabream (aquaculture)	Portugal	This study. MSSA
JAKFBA01 (INSaAq36)	Gilthead seabream (aquaculture)	Portugal	This study. MSSA
JAKKUY01	Pork rinsed after slaughter	China	LA-MRSA
JAKKUZ01	Swine	China	LA-MRSA
JAKKVB01	Human (abattoir employee)	China	LA-MRSA
JAKKVN01	Carrier vehicle from a swine slaughterhouse	China	LA-MRSA
JAKKVO01	Fishpond water	China	LA-MRSA
JAKKWG01	Airbone dust from a swine slaughterhouse	China	LA-MRSA
JALJBR01	Ready to eat food (minced pork cutlet)	Russia	-
JALJBZ01	Ready to eat food (salad "Vesna" with radish and dressing)	Russia	-
JALJCA01	Ready to eat food (salad with tomato, cucumber and dressing)	Russia	-
LAWV01	Human (nose)	Denmark	MRSA
LKYR01	Pig	USA	-
LNJF01	Human (infection)	France	-
LNTF01	Swine (skin swab)	Brazil	LA-MRSA
LXGP01	Human (bloodstream infection)	France	-
LZQL01	Human (sputum of patient with cystic fibrosis)	Brazil	MRSA
NAIC01	Human (veterinarian)	Australia	MRSA
NC_017333	Human (with endocarditis)	Netherlands	LA-MRSA
NC_017673	Human	USA	Animal-independent MSSA
NC_018608	Human (soft tissue infection)	Canada	MRSA
NZ_CP029172	Pig	Australia	-
NZ_CP065194	Pig	China	MRSA
QXEI01	Human	Greece	MLSB-resistant
QYAT01	Poultry meat	Germany	LA-MRSA
QYAV01	Poultry meat	Poland	LA-MRSA
QYAX01	Human (nasal swab)	Czech Republic	LA-MRSA
RKRI01	Human (from swine farm)	South Korea	MRSA
RQIW01	Swine (nasal swab)	South Korea	MRSA
VRRB01	Human (farm worker)	Australia	LA-MRSA
WNWI01	Raw milk products (Bos taurus)	China	LA-MRSA
CA-MRSA: Community-acquired MRSA. LA-MRSA: Livestock-associated MRSA. MLSB: Macrolide-lincosamide-streptogramin B.MSSA: Methicillin-sensitive Staphylococcus aureus. MRSA: Methicillin-resistant S. aureus.
