# Supplementary material for: First comparative genomic characterization of the MSSA ST398 lineage detected in aquaculture and other reservoirs
Source: Front Microbiol. 2023 Mar 8;14:1035547. doi: 10.3389/fmicb.2023.1035547 (PMC10030524; doi:10.3389/fmicb.2023.1035547)
Supplement: Supplementary file 2 [file Table_2.XLSX]

## Sheet: Folha1
Table S2. Information of number of reads (before and after trim and used in the assembly), bases, contigs, consensus length, average coverage and contigs N50 for each strain investigated in this study.
Strain	BioProject	Accession number	Number of reads	Number of reads after trim	Number of reads used in the assembly	Number of bases	Number of contigs	Consensus length	Average coverage	Contigs N50
Sa869	PRJNA795413	JAKFAT000000000	2401320	2401016	2393737	308862461	45	2706000	230.3	136630
Sa910	PRJNA795413	JAKFAS000000000	2685662	2685336	2678094	345145220	41	2685117	185.7	201488
Sa934	PRJNA795413	JAKFAR000000000	2792566	2792035	2785140	356271991	49	2667024	189.27	134483
LV31741/11	PRJNA795413	JAKFAU000000000	2039258	2036373	2022123	246241966	56	2682326	130	85832
SaAq36	PRJNA795413	JAKFBA000000000	1621196	1621131	1615589	210023099	49	2741025	107.4	134239
SaAq61	PRJNA795413	JAKFAZ000000000	2501324	2501010	2441067	314672160	41	2685117	293.8	200413
SaAq69	PRJNA795413	JAKFAY000000000	2304032	2303570	2297097	294979786	41	2742049	178.2	136727
SaAq83	PRJNA795413	JAKFAX000000000	1895848	1891829	1873869	217724627	227	2744508	78.1	30491
SaAq134	PRJNA795413	JAKFAW000000000	2289240	2289087	2281605	295652293	34	2739934	161.3	136580
SaAq156	PRJNA795413	JAKFAV000000000	1885256	1881410	1870433	220335479	182	2736317	83.6	38501
