# Supplementary material for: First comparative genomic characterization of the MSSA ST398 lineage detected in aquaculture and other reservoirs
Source: Front Microbiol. 2023 Mar 8;14:1035547. doi: 10.3389/fmicb.2023.1035547 (PMC10030524; doi:10.3389/fmicb.2023.1035547)
Supplement: Supplementary file 3 [file Table_3.XLSX]

## Sheet: main.snp_matrix
Table S3. SNPs (Single-nucleotide polymorphisms) matrix generated by CSI Phylogeny 1.4 (Kaas et al., 2014) including 50 strains of S. aureus ST398 (10 from our study and 40 from NCBI database). Strains from our study are highlighted (strains from humans in orange, from dolphin in green and from gilthead seabream originated in aquaculture in blue). SNPs highlighted from dark (less than 15 SNPs) to…
Accession number	AIDT01	AM990992	CP013218	CP017091	CP021178	CP077738	JABWSZ01	JADRJJ01	JAEUEC01	JAHVAQ01	JAKFAR01 (INSa934)	JAKFAS01 (INSa910)	JAKFAT01 (INSa869)	JAKFAU01 (LV31741/11)	JAKFAV01 (INSaAq156)	JAKFAW01 (INSaAq134)	JAKFAX01 (INSaAq83)	JAKFAY01 (INSaAq69)	JAKFAZ01 (INSaAq61)	JAKFBA01 (INSaAq36)	JAKKUY01	JAKKUZ01	JAKKVB01	JAKKVN01	JAKKVO01	JAKKWG01	JALJBR01	JALJBZ01	JALJCA01	LAWV01	LKYR01	LNJF01	LNTF01	LXGP01	LZQL01	NAIC01	NC_017333	NC_017673	NC_018608	NZ_CP029172	NZ_CP065194	QXEI01	QYAT01	QYAV01	QYAX01	CP003808 (Reference)	RKRI01	RQIW01	VRRB01
AIDT01	0	332	296	285	309	350	1815	294	330	316	228	174	197	77	173	181	171	183	182	184	1813	1814	332	1810	1817	330	351	188	188	313	287	187	366	156	328	336	332	81	308	316	335	394	16246	731	721	308	1800	1799	322
AM990992	332	0	192	181	273	78	1674	260	185	278	378	324	347	339	323	331	327	333	332	334	1672	1673	186	1669	1676	185	79	344	344	168	183	329	214	304	180	48	0	301	160	214	190	248	16200	584	574	160	1657	1658	220
CP013218	296	192	0	27	237	210	1683	228	191	246	342	288	311	303	287	294	291	296	295	297	1681	1682	192	1678	1685	191	211	308	308	174	31	293	226	268	189	196	192	265	168	178	196	254	16188	592	582	168	1668	1667	184
CP017091	285	181	27	0	226	199	1672	217	180	235	331	277	300	292	276	283	280	285	284	286	1670	1671	181	1667	1674	180	200	297	297	163	8	282	215	257	178	185	181	254	157	167	185	243	16177	581	571	157	1657	1656	173
CP021178	309	273	237	226	0	291	1758	241	272	259	355	301	324	316	306	314	304	316	315	317	1756	1757	273	1753	1760	272	292	321	321	255	228	312	307	281	270	277	273	278	249	257	277	335	16224	673	663	249	1743	1742	263
CP077738	350	78	210	199	291	0	1695	280	203	300	396	342	365	357	341	349	345	351	350	352	1693	1694	204	1690	1697	203	97	362	362	186	201	347	238	322	201	84	78	319	178	232	208	266	16224	604	594	178	1676	1679	238
JABWSZ01	1815	1674	1683	1672	1758	1695	0	1746	1670	1764	1859	1805	1826	1822	1812	1820	1810	1822	1821	1821	116	117	1673	113	120	1670	1696	1825	1825	1655	1674	1818	1664	1785	1666	1680	1674	1784	1611	1705	1675	1732	14797	1676	1666	1611	113	108	1711
JADRJJ01	294	260	228	217	241	280	1746	0	261	246	340	286	309	301	291	299	289	301	300	302	1744	1745	262	1741	1748	261	281	306	306	244	219	297	294	266	258	264	260	263	238	248	266	324	16210	660	650	238	1731	1730	254
JAEUEC01	330	185	191	180	272	203	1670	261	0	281	377	323	344	337	322	330	326	332	331	331	1668	1669	177	1665	1672	38	204	339	339	117	182	328	213	303	132	189	185	300	157	213	29	237	16202	535	525	157	1655	1656	219
JAHVAQ01	316	278	246	235	259	300	1764	246	281	0	362	308	331	323	313	321	311	323	322	324	1762	1763	282	1759	1766	281	301	328	328	264	237	319	312	288	276	284	278	285	258	266	286	344	16227	680	670	258	1749	1748	272
JAKFAR01 (INSa934)	228	378	342	331	355	396	1859	340	377	362	0	106	149	235	225	233	221	235	234	236	1857	1858	378	1854	1861	377	397	240	240	360	333	231	410	202	375	382	378	199	352	362	382	440	16292	778	768	352	1844	1843	366
JAKFAS01 (INSa910)	174	324	288	277	301	342	1805	286	323	308	106	0	97	181	171	179	169	181	180	182	1803	1804	324	1800	1807	323	343	186	186	306	279	177	356	148	321	328	324	145	298	308	328	386	16238	724	714	298	1790	1789	314
JAKFAT01 (INSa869)	197	347	311	300	324	365	1826	309	344	331	149	97	0	204	194	202	192	204	203	203	1824	1825	347	1821	1828	344	366	207	207	329	302	200	377	171	344	351	347	168	321	331	349	407	16260	747	737	321	1811	1812	337
JAKFAU01 (LV31741/11)	77	339	303	292	316	357	1822	301	337	323	235	181	204	0	180	188	178	190	189	191	1820	1821	339	1817	1824	337	358	195	195	320	294	194	373	163	335	343	339	88	315	323	342	401	16253	738	728	315	1807	1806	329
JAKFAV01 (INSaAq156)	173	323	287	276	306	341	1812	291	322	313	225	171	194	180	0	24	14	26	25	27	1810	1811	323	1807	1814	322	342	109	109	305	278	178	357	153	320	327	323	144	297	307	327	385	16246	723	713	297	1797	1796	313
JAKFAW01 (INSaAq134)	181	331	294	283	314	349	1820	299	330	321	233	179	202	188	24	0	30	4	3	5	1818	1819	331	1815	1822	330	350	117	117	313	285	186	365	161	328	335	331	152	307	315	335	393	16254	731	721	307	1805	1804	321
JAKFAX01 (INSaAq83)	171	327	291	280	304	345	1810	289	326	311	221	169	192	178	14	30	0	32	31	33	1808	1809	327	1805	1812	326	346	107	107	309	282	182	361	151	324	331	327	142	303	311	331	389	16244	727	717	303	1795	1794	317
JAKFAY01 (INSaAq69)	183	333	296	285	316	351	1822	301	332	323	235	181	204	190	26	4	32	0	3	7	1820	1821	333	1817	1824	332	352	119	119	315	287	188	367	163	330	337	333	154	309	317	337	395	16256	733	723	309	1807	1806	323
JAKFAZ01 (INSaAq61)	182	332	295	284	315	350	1821	300	331	322	234	180	203	189	25	3	31	3	0	6	1819	1820	332	1816	1823	331	351	118	118	314	286	187	366	162	329	336	332	153	308	316	336	394	16255	732	722	308	1806	1805	322
JAKFBA01 (INSaAq36)	184	334	297	286	317	352	1821	302	331	324	236	182	203	191	27	5	33	7	6	0	1819	1820	334	1816	1823	331	353	118	118	316	288	189	366	164	331	338	334	155	310	318	336	394	16257	734	724	310	1806	1807	324
JAKKUY01	1813	1672	1681	1670	1756	1693	116	1744	1668	1762	1857	1803	1824	1820	1810	1818	1808	1820	1819	1819	0	55	1671	25	32	1668	1694	1823	1823	1653	1672	1816	1662	1783	1664	1678	1672	1782	1609	1703	1673	1730	14791	1674	1664	1609	105	100	1709
JAKKUZ01	1814	1673	1682	1671	1757	1694	117	1745	1669	1763	1858	1804	1825	1821	1811	1819	1809	1821	1820	1820	55	0	1672	52	59	1669	1695	1824	1824	1654	1673	1817	1663	1784	1665	1679	1673	1783	1610	1704	1674	1731	14790	1673	1663	1610	104	101	1710
JAKKVB01	332	186	192	181	273	204	1673	262	177	282	378	324	347	339	323	331	327	333	332	334	1671	1672	0	1668	1675	177	205	342	342	160	183	329	216	302	175	190	186	301	158	214	182	170	16203	578	568	158	1658	1657	220
JAKKVN01	1810	1669	1678	1667	1753	1690	113	1741	1665	1759	1854	1800	1821	1817	1807	1815	1805	1817	1816	1816	25	52	1668	0	9	1665	1691	1820	1820	1650	1669	1813	1659	1780	1661	1675	1669	1779	1606	1700	1670	1727	14788	1671	1661	1606	102	97	1706
JAKKVO01	1817	1676	1685	1674	1760	1697	120	1748	1672	1766	1861	1807	1828	1824	1814	1822	1812	1824	1823	1823	32	59	1675	9	0	1672	1698	1827	1827	1657	1676	1820	1666	1787	1668	1682	1676	1786	1613	1707	1677	1734	14795	1678	1668	1613	109	104	1713
JAKKWG01	330	185	191	180	272	203	1670	261	38	281	377	323	344	337	322	330	326	332	331	331	1668	1669	177	1665	1672	0	204	339	339	115	182	328	213	303	130	189	185	300	157	213	41	237	16203	533	523	157	1655	1656	219
JALJBR01	351	79	211	200	292	97	1696	281	204	301	397	343	366	358	342	350	346	352	351	353	1694	1695	205	1691	1698	204	0	363	363	187	202	348	239	323	202	85	79	320	181	233	209	267	16221	605	595	181	1679	1680	239
JALJBZ01	188	344	308	297	321	362	1825	306	339	328	240	186	207	195	109	117	107	119	118	118	1823	1824	342	1820	1827	339	363	0	0	324	299	199	376	168	339	348	344	159	320	328	344	402	16262	742	732	320	1810	1811	334
JALJCA01	188	344	308	297	321	362	1825	306	339	328	240	186	207	195	109	117	107	119	118	118	1823	1824	342	1820	1827	339	363	0	0	324	299	199	376	168	339	348	344	159	320	328	344	402	16262	742	732	320	1810	1811	334
LAWV01	313	168	174	163	255	186	1655	244	117	264	360	306	329	320	305	313	309	315	314	316	1653	1654	160	1650	1657	115	187	324	324	0	165	311	198	286	113	172	168	283	140	196	120	222	16182	516	506	140	1640	1639	202
LKYR01	287	183	31	8	228	201	1674	219	182	237	333	279	302	294	278	285	282	287	286	288	1672	1673	183	1669	1676	182	202	299	299	165	0	284	217	259	180	187	183	256	155	169	187	245	16177	583	573	155	1659	1658	175
LNJF01	187	329	293	282	312	347	1818	297	328	319	231	177	200	194	178	186	182	188	187	189	1816	1817	329	1813	1820	328	348	199	199	311	284	0	363	161	326	333	329	158	305	313	333	391	16252	729	719	305	1803	1802	319
LNTF01	366	214	226	215	307	238	1664	294	213	312	410	356	377	373	357	365	361	367	366	366	1662	1663	216	1659	1666	213	239	376	376	198	217	363	0	338	210	222	214	335	148	248	218	276	16225	614	604	148	1649	1650	254
LXGP01	156	304	268	257	281	322	1785	266	303	288	202	148	171	163	153	161	151	163	162	164	1783	1784	302	1780	1787	303	323	168	168	286	259	161	338	0	301	308	304	127	280	288	308	366	16217	704	694	280	1770	1769	294
LZQL01	328	180	189	178	270	201	1666	258	132	276	375	321	344	335	320	328	324	330	329	331	1664	1665	175	1661	1668	130	202	339	339	113	180	326	210	301	0	186	180	298	155	211	135	237	16196	522	510	155	1651	1650	217
NAIC01	336	48	196	185	277	84	1680	264	189	284	382	328	351	343	327	335	331	337	336	338	1678	1679	190	1675	1682	189	85	348	348	172	187	333	222	308	186	0	48	305	166	218	194	252	16208	588	578	166	1663	1664	224
NC_017333	332	0	192	181	273	78	1674	260	185	278	378	324	347	339	323	331	327	333	332	334	1672	1673	186	1669	1676	185	79	344	344	168	183	329	214	304	180	48	0	301	160	214	190	248	16200	584	574	160	1657	1658	220
NC_017673	81	301	265	254	278	319	1784	263	300	285	199	145	168	88	144	152	142	154	153	155	1782	1783	301	1779	1786	300	320	159	159	283	256	158	335	127	298	305	301	0	277	285	305	363	16217	701	691	277	1769	1768	291
NC_018608	308	160	168	157	249	178	1611	238	157	258	352	298	321	315	297	307	303	309	308	310	1609	1610	158	1606	1613	157	181	320	320	140	155	305	148	280	155	166	160	277	0	188	162	220	16140	556	546	0	1596	1595	196
NZ_CP029172	316	214	178	167	257	232	1705	248	213	266	362	308	331	323	307	315	311	317	316	318	1703	1704	214	1700	1707	213	233	328	328	196	169	313	248	288	211	218	214	285	188	0	218	276	16206	614	604	188	1690	1689	42
NZ_CP065194	335	190	196	185	277	208	1675	266	29	286	382	328	349	342	327	335	331	337	336	336	1673	1674	182	1670	1677	41	209	344	344	120	187	333	218	308	135	194	190	305	162	218	0	242	16207	538	528	162	1660	1661	224
QXEI01	394	248	254	243	335	266	1732	324	237	344	440	386	407	401	385	393	389	395	394	394	1730	1731	170	1727	1734	237	267	402	402	222	245	391	276	366	237	252	248	363	220	276	242	0	16264	640	630	220	1717	1718	282
QYAT01	16246	16200	16188	16177	16224	16224	14797	16210	16202	16227	16292	16238	16260	16253	16246	16254	16244	16256	16255	16257	14791	14790	16203	14788	14795	16203	16221	16262	16262	16182	16177	16252	16225	16217	16196	16208	16200	16217	16140	16206	16207	16264	0	15902	15894	16140	14788	14781	16212
QYAV01	731	584	592	581	673	604	1676	660	535	680	778	724	747	738	723	731	727	733	732	734	1674	1673	578	1671	1678	533	605	742	742	516	583	729	614	704	522	588	584	701	556	614	538	640	15902	0	28	556	1669	1660	620
QYAX01	721	574	582	571	663	594	1666	650	525	670	768	714	737	728	713	721	717	723	722	724	1664	1663	568	1661	1668	523	595	732	732	506	573	719	604	694	510	578	574	691	546	604	528	630	15894	28	0	546	1659	1650	610
CP003808 (Reference)	308	160	168	157	249	178	1611	238	157	258	352	298	321	315	297	307	303	309	308	310	1609	1610	158	1606	1613	157	181	320	320	140	155	305	148	280	155	166	160	277	0	188	162	220	16140	556	546	0	1596	1595	196
RKRI01	1800	1657	1668	1657	1743	1676	113	1731	1655	1749	1844	1790	1811	1807	1797	1805	1795	1807	1806	1806	105	104	1658	102	109	1655	1679	1810	1810	1640	1659	1803	1649	1770	1651	1663	1657	1769	1596	1690	1660	1717	14788	1669	1659	1596	0	97	1696
RQIW01	1799	1658	1667	1656	1742	1679	108	1730	1656	1748	1843	1789	1812	1806	1796	1804	1794	1806	1805	1807	100	101	1657	97	104	1656	1680	1811	1811	1639	1658	1802	1650	1769	1650	1664	1658	1768	1595	1689	1661	1718	14781	1660	1650	1595	97	0	1695
VRRB01	322	220	184	173	263	238	1711	254	219	272	366	314	337	329	313	321	317	323	322	324	1709	1710	220	1706	1713	219	239	334	334	202	175	319	254	294	217	224	220	291	196	42	224	282	16212	620	610	196	1696	1695	0
WNWI01	319	283	247	236	50	301	1768	251	282	269	365	309	334	326	316	324	314	326	325	327	1766	1767	283	1763	1770	282	302	331	331	265	238	322	317	291	280	287	283	288	259	267	287	345	16234	683	673	259	1753	1752	273
min: 0 max: 16292
[truncated: 1 more columns]
